# Supplementary material for: Development and application of a binary medium bond contact model for calcareous sands
Source: PLoS One. 2025 Feb 28;20(2):e0319014. doi: 10.1371/journal.pone.0319014 (PMC11870387; doi:10.1371/journal.pone.0319014)
Supplement: S1 File — (ZIP) [file pone.0319014.s001.zip]

Archive with 7 entries (6 files):
- code/1chengyang.p2dat
- code/2yuya.p2dat
- code/3jiajiaojie.p2dat
- code/4jiaweiya.p2dat
- code/5jiazai.p2dat
- code/contactmodelmechanical2dGrainbreak005_64.dll
- code/
