# Supplementary material for: Development and application of a binary medium bond contact model for calcareous sands
Source: PLoS One. 2025 Feb 28;20(2):e0319014. doi: 10.1371/journal.pone.0319014 (PMC11870387; doi:10.1371/journal.pone.0319014)
Supplement: S1 File — (ZIP) [file pone.0319014.s001.zip › code/1chengyang.p2dat]

new

Def parameter_setup
     xx=0.309 
     yy=0.625  
     Radmin=0.004
     Radmax=0.008
     Ball_fric=0.7
end
@parameter_setup

Domain extent [-xx*4] [xx*4] [-yy*4] [yy*4]

Set random 10005
cmat default model linear  property kn 2.5e7 ks 4.5e7 fric 0.7
Wall generate box [-xx] [xx] [-yy]  [yy] expand 1.5
define wall_wp
     global wpz1=wall.find(1)
     global wpz2=wall.find(2)
     global wpz3=wall.find(3)
     global wpz4=wall.find(4)
end
@wall_wp

Ball distribute porosity 0.15 radius  @radmin @radmax box [-xx] [xx] [-yy] [yy]


Ball attribute damp  0.7 density 2.6e3
Ball property fric @ball_fric

cycle 10000 calm 50
;Set timestep scale
Solve arat 1e-5
save sample
