# Supplementary material for: Development and application of a binary medium bond contact model for calcareous sands
Source: PLoS One. 2025 Feb 28;20(2):e0319014. doi: 10.1371/journal.pone.0319014 (PMC11870387; doi:10.1371/journal.pone.0319014)
Supplement: S1 File — (ZIP) [file pone.0319014.s001.zip › code/2yuya.p2dat]

restore sample
load contactmodelmechanical automatic
[txx=-1.6e6]
[tyy=-1.6e6]
[do_xservo=true]
[do_yservo=true]
[gain_safety_fac=0.1]

Define compute_vessel_dimensions
      Global wlx=wall.pos.x(wpz2)-wall.pos.x(wpz4)
      Global wly=wall.pos.y(wpz3)-wall.pos.y(wpz1)
End

Define compute_wallstress
     Compute_vessel_dimensions     
     Global wsxx=0.0
     Global wsyy=0.0
     Global wszz=0.0
     Wsxx=Wsxx+0.5*wall.force.contact.x(wpz4)/(wly)
     Wsxx=Wsxx-0.5*wall.force.contact.x(wpz2)/(wly)
     Wsyy=Wsyy+0.5*wall.force.contact.y(wpz1)/(wlx)
     Wsyy=Wsyy-0.5*wall.force.contact.y(wpz3)/(wlx)
     wsyy1=-Wsyy
End

Define compute_wallstrain
     Local val=(wlx-lx0)/lx0
           Wexx =val
           Weyy=(wly-ly0)/ly0
           Wevol=val+weyy
End

Define compute_gain(fac)
     Compute_vessel_dimensions
     
  Loop foreach contact wall.contactmap(wpz1)
     gy=gy+contact.prop(contact,"kn")
  Endloop

  Loop foreach contact wall.contactmap(wpz2)
     gx=gx+contact.prop(contact,"kn")
  Endloop

  Loop foreach contact wall.contactmap(wpz3)
     gy=gy+contact.prop(contact,"kn")
  Endloop

  Loop foreach contact wall.contactmap(wpz4)
     gx=gx+contact.prop(contact,"kn")
  Endloop
   if gx=0 then
    gx=1e10
   endif
    if gy=0 then
        gy=1e10
   endif
  Global gx=fac * 2.0 * (wly)/(gx * global.timestep)
  Global gy=fac * 2.0 * (wlx )/(gy * global.timestep)
End

@compute_gain(@gain_safety_fac)
Define servo_walls
    Compute_wallstress
    compute_wallstrain
  
    
    If do_xservo=true then
       
        
            Xvel=gx*(wsxx-txx)
            Wall.vel.x(wpz4)=Xvel
            Wall.vel.x(wpz2)=-Xvel
         
    Endif
    If do_yservo=true then
       
            yvel=gy*(wsyy-tyy)
            Wall.vel.y(wpz1)=yvel
            Wall.vel.y(wpz3)=-yvel
         
  Endif
 
End

[ly0=wly]
[lx0=wlx]
[wexx=0.0]
[weyy=0.0]
[wevol=0.0]

history id 1 @wsxx
history id 2 @wsyy
history id 3 @wexx
history id 4 @weyy

history nstep 100

def run_sevro()
    command
        Set fish callback -1.0 @servo_walls
        cycle 10000
        solve   
        Set fish callback -1.0 remove @servo_walls
    endcommand
end
@run_sevro()
save yuya
