# Supplementary material for: Development and application of a binary medium bond contact model for calcareous sands
Source: PLoS One. 2025 Feb 28;20(2):e0319014. doi: 10.1371/journal.pone.0319014 (PMC11870387; doi:10.1371/journal.pone.0319014)
Supplement: S1 File — (ZIP) [file pone.0319014.s001.zip › code/3jiajiaojie.p2dat]

res yuya

load contactmodelmechanical automatic
;;;;;;;;;;;;;;;;;;;;;;;;;;;;;;;;;;;;;;;;;;;;;
;;0.4Mpa
cmat add 1  model rrlinear property kn 2.0e6 ks 1.0e7  fric 0.5 rr_fric 0.5 ...
lin_force 0 0 lin_mode 1 range contact type 'ball-ball'
contact groupbehavior and
contact model grainbreak range contact type 'ball-ball'
contact property kn 3.0e7 ks 6.0e7 bkn 1.0e7  bks 1.0e7 fric 0.1 beida 1.0 afa 200.0 gamma 0.0 ...
cb_shearf 2.0e4 cb_tenf 3.0e4 lin_force 0 0 lin_mode 1 range contact type 'ball-ball'
contact method bond gap 0.002
;;;;;;;;;;;;;;;;;;;;;;;;;;;;;;;;;;;;;;;;;;;;;;;;0.8Mpa
;;cmat add 1  model rrlinear property kn 5.0e6 ks 1.0e7  fric 0.5 rr_fric 0.5 ...
;;lin_force 0 0 lin_mode 1 range contact type 'ball-ball'
;;contact groupbehavior and
;;contact model grainbreak range contact type 'ball-ball'
;;contact property kn 3.7e7 ks 7.6e7 bkn 1.0e7  bks 1.0e7 fric 0.3 beida 1.0 afa 200.0 gamma 0.0 ...
;;cb_shearf 3.0e4 cb_tenf 4.0e4 lin_force 0 0 lin_mode 1 range contact type 'ball-ball'
;;contact method bond gap 0.002

;;;;;;;;;;;;;;;;;;;;;;;;1.2MPa
;;cmat add 1  model rrlinear property kn 5.0e6 ks 1.0e7  fric 0.5  ...
;;lin_force 0 0 lin_mode 1 range contact type 'ball-ball'
;;
;;contact groupbehavior and
;;contact model grainbreak range contact type 'ball-ball'
;;contact property kn 4.0e7 ks 8.0e7 bkn 1.0e7  bks 1.0e7 fric 0.3 beida 1.0 afa 200.0 gamma 0.0 ...
;;cb_shearf 4.5e4 cb_tenf 5.5e4 lin_force 0 0 lin_mode 1 range contact type 'ball-ball'
;;contact method bond gap 0.002
;;;;;;;;;;;;;;;;;;;;;;;;1.6Mpa
;cmat add 1  model rrlinear property kn 5.0e6 ks 1.0e7  fric 0.5 ...
;lin_force 0 0 lin_mode 1 range contact type 'ball-ball'
;contact groupbehavior and
;contact model grainbreak range contact type 'ball-ball'
;contact property kn 4.5e7 ks 8.5e7 bkn 1.0e7  bks 1.0e7 fric 0.3 beida 1.0 afa 200.0 gamma 0.0 ...
;cb_shearf 4.5e4 cb_tenf 5.5e4 lin_force 0 0 lin_mode 1 range contact type 'ball-ball'
;contact method bond gap 0.002
;;;;;
;cmat add 1  model rrlinear property kn 5.0e6 ks 1.0e7  fric 0.5 ...
;lin_force 0 0 lin_mode 1 range contact type 'ball-ball'
;cmat add 2 model rrlinear property kn 1.5e7 ks 1.5e7  fric 0.2 lin_force 0 0 lin_mode 1 range contact type ball-facet
;contact groupbehavior and
;contact  model linearcbond  range contact type 'ball-ball'
;contact property kn 2.5e7 ks 4.5e7 cb_shearf 5.0e4 cb_tenf 6.0e4 fric 0.2 lin_mode 1 range contact type 'ball-ball'
;contact method bond gap 0.002
;contact model grainbreak range contact type 'ball-ball'
;contact property kn 5.0e7 ks 1.0e8 bkn 1.0e7  bks 1.0e7 fric 0.2 beida 1.0 afa 10.0 gamma 0.0 ...
;cb_shearf 4.5e4 cb_tenf 5.5e4 lin_force 0 0 lin_mode 1 range contact type 'ball-ball'
;contact method bond gap 0.002

clean
Set fish callback -1.0 @servo_walls
cycle 1

ball attribute displacement multiply 0.0
cycle 1000
solve arat 1e-5
contact property damage 0.0 xdisptotal 0.0
Save jiaJiaojie
