# Supplementary material for: Development and application of a binary medium bond contact model for calcareous sands
Source: PLoS One. 2025 Feb 28;20(2):e0319014. doi: 10.1371/journal.pone.0319014 (PMC11870387; doi:10.1371/journal.pone.0319014)
Supplement: S1 File — (ZIP) [file pone.0319014.s001.zip › code/4jiaweiya.p2dat]

res jiaJiaojie
[txx=-0.4e6]
[tyy=-0.4e6]
cycle 1
solve
ball delete range x [-wlx*0.5]  [wlx*0.5] y [-wly*0.5] [wly*0.5] not 
save weiya
