# Supplementary material for: Development and application of a binary medium bond contact model for calcareous sands
Source: PLoS One. 2025 Feb 28;20(2):e0319014. doi: 10.1371/journal.pone.0319014 (PMC11870387; doi:10.1371/journal.pone.0319014)
Supplement: S1 File — (ZIP) [file pone.0319014.s001.zip › code/5jiazai.p2dat]

res weiya
[do_yservo=false]
[strainRatio=2e-2]
[finalStrain=0.10]
wall attribute yvelocity [wly*strainRatio] range id 1
wall attribute yvelocity [-wly*strainRatio] range id 3
ball attribute displacement multiply 0
wall attribute displacement multiply 0
ball attribute spin multiply 0
ball attribute  damp 0.7
[ly0=wly]
[lx0=wlx]
[wexx=0.0]
[weyy=0.0]
[wevol=0.0]
def peiweishu
  weyy2=weyy*100
  ;cocleiji=0.0
  ;coopleiji=0.00
  dev_syy=-(wsyy-tyy)/1000;
  peiweishu=2*contact.num("ball-ball")/float(ball.num());
  ;loop foreach ct contact.list("ball-ball")
  ;      cocleiji=cocleiji+math.abs(contact.normal.y(ct))
  ;      coopleiji=coopleiji+math.sqrt((contact.normal.x(ct))^2+(contact.normal.y(ct))^2)
  ;endloop
  ;coc=cocleiji/float(contact.num())
  ;coop=coopleiji/float(contact.num())
end
def get_ac
    mod1=cnt1-cnt1/500*500
    cnt1=cnt1+1
    if mod1 # 0.0 then
       exit
    endif
    cocleiji=0.0
    weyy2=weyy*100
    dev_syy=-(wsyy-tyy)/1000;
    ctNum=contact.num("ball-ball")
    peiweishu=2*contact.num("ball-ball")/float(ball.num());
    
    a11=0.0
    a12=0.0
    a21=0.0
    a22=0.0
    loop foreach ct contact.list("ball-ball")
        cocleiji=cocleiji+math.abs(contact.normal.y(ct))
        contact_vector=contact.normal(ct)
        contact_count+=1
        a11+=comp.x(contact_vector)*comp.x(contact_vector)/float(ctNum)
        a12+=comp.x(contact_vector)*comp.y(contact_vector)/float(ctNum)
        
        a21+=comp.y(contact_vector)*comp.x(contact_vector)/float(ctNum)
        a22+=comp.y(contact_vector)*comp.y(contact_vector)/float(ctNum)
        
    endloop
    fai_ii=(a11+a22)
    a11=a11-fai_ii/3.0
    a22=a22-fai_ii/3.0
    ac=math.sqrt(3/2.0*(a11^2+a12^2+a12^2+a22^2))
    loop foreach bp ball.list
         contact_num=ball.contactnum(bp, contact.typeid( "ball-ball"))
         all_contact+=contact_num
         all_ball+=1
         if contact_num>1 then
            mechical_contact+=contact_num
            mechical_ball+=1
         endif
    endloop
    coc=cocleiji/float(contact.num())
    peiweishu2=all_contact/float(all_ball);
end
set fish callback -1.2 @get_ac

history delete
call fracture.p2fis
call 'lilian.p2dat'
set fish callback -1.3 @calLilian 


history id 1 @wsyy
history id 2 @weyy2
history id 3 @wevol
history id 4 @peiweishu
history id 5 @dev_syy
history id 6 @coc
history id 8 @ac

history id 9 @n_count
;history id 7 @coop
;history id 9 @weyy2
history nstep 300

@track_init
history id 10 @crack_tension_num
history id 11 @crack_shear_num
history id 12 @crack_num 
;history id 9 @crack_length
;history id 10 @crack_tension_length
;history id 11 @crack_shear_length
[baocunpinlv=-4]
[global time_record=weyy2+100]
[count2=0]
def savefile    
    if (weyy2-time_record) <= baocunpinlv then
        filename=string.build("jieguo0.4%1",count2)
        command
            save @filename
            ball delete range x [-wlx*0.5]  [wlx*0.5] y [-wly*0.5] [wly*0.5] not 
        endcommand
        time_record=weyy2
        count2 +=1
    endif    
end
set fish callback -1.3 @savefile

solve time [finalStrain/strainRatio]


save 'a_10.sav'
