# Supplementary material for: Development and application of a binary medium bond contact model for calcareous sands
Source: PLoS One. 2025 Feb 28;20(2):e0319014. doi: 10.1371/journal.pone.0319014 (PMC11870387; doi:10.1371/journal.pone.0319014)
Supplement: S2 File — (ZIP) [file pone.0319014.s002.zip]

Archive with 2 entries (1 files):
- data/Grainbreak.opj
- data/
